# Supplementary material for: MiR-221-3p/222-3p Cluster Expression in Human Adipose Tissue Is Related to Obesity and Type 2 Diabetes
Source: Int J Mol Sci. 2023 Dec 13;24(24):17449. doi: 10.3390/ijms242417449 (PMC10744326; doi:10.3390/ijms242417449)
Supplement: Supplementary file 1 [file ijms-24-17449-s001.zip]

Archive with 1 entries (1 files):
- ijms-2699438-supplementary.pdf
